# Supplementary material for: Evaluation of bone healing using rhBMP-2 soaked hydroxyapatite in ridge augmentation: a prospective observational study
Source: Maxillofac Plast Reconstr Surg. 2017 Dec 25;39(1):40. doi: 10.1186/s40902-017-0138-9 (PMC5742315; doi:10.1186/s40902-017-0138-9)
Supplement: Additional file 1: — Case form and result of data. (XLSX 37 kb) [file 40902_2017_138_MOESM1_ESM.xlsx]

## Sheet: summary
#	assigned	Patient #	Initial	DOB	Age	Age2	SEX	Area	visit 1 Screening	Mx. vs. Mn.	Ant. vs. Post.	Graft Procedure	Graft Material	ossix+	Implant Type	D	L	Graft	1st op	delayed	1st op - graft mo.	1st op ISQ	2nd op ISQ	2nd op	2nd op - 1st op	2-stage?	prostho del.	Last f/u	prosthesis loading (mo.)	Del. F/U mo.)	Bone graft F/U (mo.)	CBCT	PMX	visit 3 (1~2wk) Date	S/O	CBCT	pre-op	after-graft	visit 4 (4mo) Date	pre-gbr width (mm)	post-gbr width	postop 4mo width	post - pre GBR	4mo-pregbr		graft resorption(%)	pre-gbr height (mm)	post-gbr height	postop 4mo height
SBH-1	A	11260871	JBO	1953-09-30	61.863	61	F	#26	2015-07-27	Mx.	Post.	ext' v+h	Novosis BMP	OK	TS III CA	5	8.5	2015-08-20	2015-12-21	V	4.03279	66	72	2016-05-02	4.36066	O	2016-06-30	2016-07-18				OK	OK	2015-08-31	OK	OK	???	2015-08-20	2015-12-21	8.71	11.19	10.36	2.48	1.65	0.83	33.4677	8.89	12.58	10.3
SBH-3	A	12871205	LSY	1941-12-27	73.6685	73	M	#46	2015-08-10	Mn.	Post.	ext' v+h	Novosis BMP	OK	LDC			2015-10-08	X	V	#VALUE!				#VALUE!	O						OK	No	2015-10-23	OK	OK	2015-10-08	2015-10-08	2016-02-18	10.56	14.08	13.24	3.52	2.68	0.84	23.8636	23.93	27.23	25.42
SBH-5	A	14292992	KMA	1951-11-09	64.0466	63	F	#16-17	2015-11-10	Mx.	Post.	ext' v	Novosis BMP	OK	CMI IS	5,5.5	10,10	2015-11-10	2016-03-10	V	3.96721	72, error			-1391.44	O						OK	OK	2015-11-23	OK	OK	???	2015-11-10	2016-03-10	11.16	14.71	13.22	3.55	2.06	1.49	41.9718	5.19	8.57	6.77
SBH-8	A	17443403	KSM	1960-09-10	55.0356	54	M	#36	2015-09-10	Mn.	Post.	ext' v+h	Novosis BMP	OK	TS III CA	5	8.5	2015-12-22	2016-04-21	V	3.96721	68	85	2016-08-11	3.67213	O						OK	OK	2016-01-05	OK	OK	2015-09-10	2015-12-22	2016-04-21	10.59	13.25	12.59	2.66	2	0.66	24.812	22.84	25.4	24.18
SBH-9	A	25097553	HES	1969-05-20	46.3205	46	F	#16-17	2015-09-03	Mx.	Post.	ext' v	Novosis BMP	OK	CMI	5	10	2015-12-24	2016-04-25	V	4.03279	53, -			-1392.95	O		2016-05-09				OK	OK	2016-01-07	OK	OK	2015-09-03	2015-12-24	2016-04-25	13.88	14.45	14.26	0.57	0.38	0.19	33.3333	5.9	9.65	7.95
SBH-2	B	22718495	KYT	1955-03-19	60.4548	60	F	#34-37	2015-08-17	Mn.	Post.	ext' v+h	BioOss + 3 tenting screws	OK	LDC			2015-10-01	X	V	#VALUE!				#VALUE!	O						OK	No	2015-10-12	OK	OK	2015-10-01	2015-10-01	2016-02-04	8.69	12.06	11.09	3.37	2.4	0.97	28.7834	22.17	24.58	23.61
SBH-4	B	11148755	MGJ	1955-02-10	60.5945	60	F	#46	2015-08-31	Mn.	Post.	ext' v+h	BioOss	OK	Superline	5	8	2015-10-12	2016-02-16	V	4.16393	83	91	2016-04-28	2.36066	O	2016-05-12	2016-06-16				OK	OK	2015-10-26	OK	OK	???	2015-10-12	2016-02-16	10.67	14.73	13.35	4.06	2.68	1.38	33.9901	24.93	26.96	26.51
SBH-6	B	14603972	KDH	1950-10-22	65.1397	64	M	#26	2015-11-26	Mx.	Post.	ext' v	BioOss	OK	CMI	5	11.5	2015-11-26	2016-03-28	V	4.03279	55			-1392.03	O						OK	OK	2015-12-08	OK	OK	???	2015-11-26	2016-03-28	10.2	13.22	12.56	3.02	2.36	0.66	21.8543	4.49	6.5	6.24
SBH-7	B	18975066	JJH	1968-11-05	46.9534	46	M	#32,42	2015-10-08	Mn.	Ant.	ext' v+h	BioOss	OK	TS III CA	3.5;3.5	10;10	2015-12-02	2016-07-06	V	7.11475	61,70			-1395.31	O						OK	OK	2015-12-21	OK	OK	2015-08-27	2015-12-02	2016-04-04	5.97	9.03	8.37	3.06	2.4	0.66	21.5686	39.16	44.01	40.89
SBH-10	B	24625188	JWS	1964-07-28	51.1342	51	F	#44,47	2015-09-03	Mn.	Post.	ext' v+h	BioOss	OK	Superline	4.5;5.0	7;7	2015-12-31	2016-04-28	V	3.90164	90,70	82,85	2016-07-27	2.95082	O	2016-08-11	2016-08-11				OK	OK	2016-01-14	OK	OK	2015-09-03	2015-12-31	2016-04-28	4.63	9.39	7.37	4.76	2.74	2.02	42.437	24.44	28.73	26.32
					58.5211	57.8
					8.64334	8.5349																																		4mo after GBR
																																												width(mm)		resorption(%)
																																									NOVOSIS	mean		1.754		31.4897	width p	height p	mean
																																										s.d.		0.852983		7.4151	0.841	0.548	s.d.
																																									BIOOSS	mean		2.516		29.7267			mean
																																										s.d.		0.179109		8.79128			s.d.
																																												width(mm)		resorption(%)
																																									NOVOSIS	mean		1.754		31.4897			mean
																																										s.d.		0.852983		7.4151			s.d.
																																									BIOOSS	mean		2.516		29.7267			mean
																																										s.d.		0.179109		8.79128			s.d.
																																								volume				Width		Height		reporption
																																										ABB		2.516		1.676			ABB
																																										HA+rhBMP-2		1.754		1.574			HA+rhBMP-2
																																										s.d.		0.179109		0.169499			s.d.
																																										s.d.		0.852983		0.280767			s.d.
																																									volume			Width		Height		reporption
																																										ABB		2.52+0.18		1.68+0.17			ABB
																																										HA+rhBMP-2		1.75+0.85		1.57+0.28			HA+rhBMP-2
																																									immediately after GBR
																																												width(mm)
																																									NOVOSIS	mean		2.556					mean
																																										s.d.		1.21224					s.d.
																																									BIOOSS	mean		3.654					mean
																																										s.d.		0.745574					s.d.
[truncated: 4 more columns]

## Sheet: Sheet1
%	ABB	HA+rhBMP-2
Average	28.8925	35.1825
SD	10.2516	19.6868
